# Supplementary material for: Cofea: correlation-based feature selection for single-cell chromatin accessibility data
Source: Brief Bioinform. 2023 Dec 18;25(1):bbad458. doi: 10.1093/bib/bbad458 (PMC10782922; doi:10.1093/bib/bbad458)
Supplement: Supplementary_Table_1_bbad458 [file supplementary_table_1_bbad458.xlsx]

## Sheet: Supplementary Table 1
Supplementary Table 1 Real datasets information summary The cell number in the table is the number of sequenced cells contained in the dataset. Peak number (pre-filtration) refers to the number of accessible regions of chromatin detected, and peak number (after filtration) refers to the number of peak remaining after the selection to be accessible in more than 1% of cells. Binary is used to indic…
Dataset	Cell number	Peak number (pre-filtration)	Peak number (after filtration)	Binary	Sparsity	Number of cell types	Average read coverage	Proportion of major type	Imbalance degree	Number of rare cell types	Running time of Cofea	Running time of HDA	Running time of epiScanpy	Running time of Signac
Buenrostro2018	2034	455057	100934	FALSE	0.98972	13	5584.29	0.246804	0.105839	0	527.667	0.041811	0.45126	0.257434
Joshua2021	15298	91754	22909	FALSE	0.98675	12	2631.17	0.339325	0.338566	5	57.7207	0.0627034	0.690734	0.258322
Luecken2021	69249	116490	65336	TRUE	0.96921	22	3586.22	0.167353	0.135573	2	573.106	3.23222	11.4735	3.09243
Sai2020	34774	344592	97669	FALSE	0.98834	23	4231.17	0.223932	0.15243	5	737.147	0.406005	4.84277	2.45135
MCA bone marrow	8403	436177	86856	TRUE	0.99153	18	3694.01	0.362609	0.409642	9	434.76	0.0791159	0.874241	0.528353
MCA cerebellum	2278	436177	73012	TRUE	0.99178	20	3586.46	0.478929	0.427221	11	284.826	0.0218747	0.348603	0.142207
MCA heart	7650	436177	95491	TRUE	0.98927	22	4681.81	0.531242	0.568279	16	499.472	0.123028	1.24211	0.794096
MCA intestine	11163	436177	110762	TRUE	0.99078	24	4023.61	0.464212	0.644969	20	704.651	0.113419	1.26865	0.925473
MCA kidney	6431	436177	110928	TRUE	0.98688	26	5723.69	0.398849	0.388525	17	663.241	0.137063	1.38595	0.755082
MCA large intestine	7086	436177	114751	TRUE	0.99018	20	4282.92	0.652413	0.672475	16	715.563	0.0855193	0.943992	0.574683
MCA liver	6167	436177	100499	TRUE	0.98612	17	6053.54	0.909843	0.833223	13	542.422	0.130738	1.39719	0.46188
MCA lung	9996	436177	72598	TRUE	0.99139	27	3753.7	0.233593	0.296149	13	322.639	0.106147	1.14482	0.539484
MCA prefrontal cortex	5959	436177	190299	TRUE	0.9801	22	8679.68	0.233428	0.30542	11	1852.35	0.193757	2.10735	0.826287
MCA small intestine	4077	436177	102660	TRUE	0.99181	18	3572.92	0.821928	0.737478	14	555.049	0.0315433	0.436934	0.309257
MCA spleen	4020	436177	79819	TRUE	0.98737	15	5507.39	0.546517	0.415659	3	340.315	0.0840015	0.858688	0.236251
MCA testis	2723	436177	143302	TRUE	0.98936	10	4641.19	0.763863	0.736955	8	1043.97	0.0448554	0.568976	0.475263
MCA thymus	7617	436177	86568	TRUE	0.98649	14	5891.61	0.956676	0.901814	11	427.178	0.151213	1.56547	0.471336
MCA whole brain	8766	436177	160516	TRUE	0.98458	23	6727.14	0.342688	0.309066	10	1342.7	0.194896	2.09929	1.03485
FCA adrenal	63958	1050819	70522	FALSE	0.99601	9	7599.75	0.840974	0.683256	4	607.284	0.605559	6.90286	3.10858
FCA cerebellum	3313	1050819	89256	FALSE	0.995	8	3145.65	0.536423	0.282955	0	420.388	0.0690844	0.439583	0.249027
FCA cerebrum	85261	1050819	23954	FALSE	0.99828	14	10622.5	0.562298	0.372957	3	202.174	0.253305	3.28235	1.44859
FCA eye	9712	1050819	126193	FALSE	0.99296	9	11134.5	0.560379	0.328906	1	859.749	0.30483	1.93308	0.927654
FCA heart	79248	1050819	99607	FALSE	0.99447	9	7063.07	0.595758	0.46548	3	1374.4	1.13371	10.6967	23.709
FCA intestine	42942	1050819	64647	FALSE	0.99619	7	17884	0.297958	0.112334	0	431.275	0.346215	3.93874	1.90736
FCA kidney	75490	1050819	126193	FALSE	0.99464	7	14455.8	0.313021	0.0872252	0	1086.83	1.02352	10.559	5.01025
FCA liver	183175	1050819	22092	FALSE	0.99823	4	8592.73	0.325989	0.0117565	0	196.489	1.30497	13.3984	6.1004
FCA lung	72662	1050819	58521	FALSE	0.99658	8	15557.8	0.320119	0.112871	0	680.701	0.981461	6.85944	3.30786
FCA muscle	27181	1050819	96720	FALSE	0.99447	13	7553.46	0.365167	0.239436	1	850.382	0.73874	4.25546	2.4741
FCA pancreas	4994	1050819	111039	FALSE	0.99419	8	3295.04	0.699631	0.49366	2	819.733	0.149941	1.01037	0.592288
FCA placenta	45181	1050819	85540	FALSE	0.99505	10	10541.9	0.250028	0.145595	0	946.451	0.781199	4.98456	3.59249
FCA spleen	2157	1050819	40187	FALSE	0.99729	12	8576.85	0.28346	0.195444	2	125.543	0.0342505	0.239595	0.098175
FCA stomach	3840	1050819	126706	FALSE	0.99348	4	5447.6	0.588317	0.195359	0	1042.07	0.158351	0.987288	0.471664
FCA thymus	21499	1050819	59007	FALSE	0.99574	4	9173.59	0.918229	0.739435	0	284.252	0.432116	2.53161	4.42045
HGCA adipose	16243	1154611	64880	FALSE	0.99603	47	6537.24	0.280613	0.443868	35	298.013	0.125422	1.3999	0.724002
HGCA artery	46283	1154611	158344	FALSE	0.99295	31	4174.78	0.464597	0.502575	24	103.816	0.034929	0.339189	0.221646
HGCA colon	55084	1154611	70845	FALSE	0.99574	49	11867.3	0.597377	0.627976	42	1814.68	0.809611	8.92551	5.09349
HGCA heart	111773	1154611	87544	FALSE	0.99516	34	5591.54	0.183349	0.346057	23	230.526	0.104625	1.12027	0.599941
HGCA liver	6498	1154611	85269	FALSE	0.99537	63	7059.76	0.303409	0.400617	51	576.87	0.440521	5.14106	2.69201
HGCA mammary	16410	1154611	31223	FALSE	0.99783	69	9069.52	0.212443	0.381237	55	1181.53	0.914267	10.4953	5.72383
HGCA nerve	13866	1154611	95925	FALSE	0.99482	54	8196.25	0.292056	0.454731	43	1332.59	22.4038	12.33	6.71394
HGCA pancreas	33221	1154611	56427	FALSE	0.99611	28	10323.3	0.335921	0.515689	22	943.028	0.222667	2.22484	1.90509
HGCA small intestine	17788	1154611	52270	FALSE	0.99685	24	8315.4	0.879347	0.81842	20	416.103	0.100722	1.04197	0.436532
HGCA thyroid	28299	1154611	40066	FALSE	0.9971	47	6866.13	0.487073	0.500474	37	543.05	0.339846	3.59004	3.131
HGCA vagina	4824	1154611	94173	FALSE	0.99534	39	3509.76	0.335466	0.511688	32	100.212	0.0668533	0.70207	0.551169
HGCA adrenal	7796	1154611	39614	FALSE	0.99734	44	5343.64	0.599362	0.652754	37	347.307	0.2783	2.91074	2.42628
HGCA brain	14906	1154611	54794	FALSE	0.99672	44	8839.17	0.236261	0.456792	36	576.732	0.152584	1.66722	0.907172
HGCA esophagus	82469	1154611	101251	FALSE	0.99469	37	4672.65	0.832282	0.796275	34	166.849	0.0474064	0.518687	0.287883
HGCA islet	14298	1154611	126.021	FALSE	0.99408	45	6771.24	0.732488	0.687568	36	340.058	0.252789	2.83324	1.29006
HGCA lung	41349	1154611	73638	FALSE	0.99601	53	5729.18	0.240557	0.394595	39	376.16	0.173388	2.15271	1.18508
HGCA muscle	43553	1154611	53357	FALSE	0.99671	49	5285.54	0.442939	0.498694	40	234.43	0.10543	1.15455	0.700042
HGCA ovary	7137	1154611	51859	FALSE	0.99716	55	3718.01	0.458846	0.489506	45	106.215	0.0795395	0.880523	0.426763
HGCA skin	26476	1154611	59422	FALSE	0.99665	33	4943.04	0.895579	0.846539	29	171.518	0.145562	1.63804	0.793684
HGCA stomach	18710	1154611	33091	FALSE	0.9978	43	6457.33	0.501003	0.562238	35	311.394	0.080801	0.844117	0.45119
HGCA uterus	8475	1154611	72572	FALSE	0.99611	45	8106.66	0.421434	0.478318	35	474.037	0.066359	0.740005	0.363873
